# Supplementary material for: Mapping of leptin and its syntenic genes to chicken chromosome 1p
Source: BMC Genet. 2017 Aug 9;18:77. doi: 10.1186/s12863-017-0543-1 (PMC5550943; doi:10.1186/s12863-017-0543-1)
Supplement: Supplementary file 1 — Details about the PCR primers and amplicons used for the RH mapping, sequence statistic and position. (XLSM 14 kb) [file 12863_2017_543_MOESM1_ESM.xlsm]

## Sheet: Table S1
Table S1: Details about the primers used for the RH mapping, sequence statistic and position
Marker	Primers		Amplicons
	Primer 1	Primer 2	Length (bp)	LOD score*	Position (RH)	Position (Galgal5)	Other location	Sequence	Origin
OVO17	TTGCACACTCCCTGTCTCAC	CTTTGCAGACGAAGGCATTG	104	9.8	0	chrUn_NT_476631v1:613-716		TTGCACACTCCCTGTCTCACgccgctgtggccccgtttccctgccagccttcacctcgtgggccgcccggccgtgcacagagcgCAATGCCTTCGTCTGCAAAG	http://chickrh.toulouse.inra.fr
CPT1B	TGATGACGTCGATTTCTGCT	CAGCGCGATCTGAATGAAG	99	10.6	10.6	chrUn_NT_475933v1:776-874		TGATGACGTCGATTTCTGCTgcttccaattcgacgccttcgggaagggcttcatgaaggctgcgccgtcagccccgacgcCTTCATTCAGATCGCGCTG	this study
SEQ0557	TAGAAACACGAAGCAACGAATC	CTGGAAGCTCTCCACCTC	100	12.6	20.7	chr1:428679+428778	chr1_NT_456410v1_random:9684-9783	TAGAAACACGAAGCAACGAATCcgctcggtttttgggacacaccacgtcttccatccccgcaggcagagaggcagccgcatgGAGGTGGAGAGCTTCCAG	Pitel et al, 2010
SEQ2000	AGAACCTGTGGGATTGATGC	GCCAGGGATGACACAAGAAC	352	15.2	20.7	chr1:344223+344574		AGAACCTGTGGGATTGATGCtttggatttacctgcgttaaaaccctttcttgtcctgatgcttaatgccacaaggcagatcattctaacaatcacttctctgctgtggcagcatcctttggatcctctttttatgtttttctgtcggggttttacattattatgcacaaactgggtaaggcttcttgtaagtctgcccagtctctgcaattacttgggatgtctcctaacatctgtggtcagccctgggactcagccctggtttctcttccatcttccagataaagcatttcgttaatttacttaggattggtgtcaggctgatagtttataGTTCTTGTGTCATCCCTGGC	this study
SEQ1158	ACCAGCACTTGCACACAGAG	AGTTCTCCTGCACCACCATC	232	9.7	26.6	chr1:261103-261334		ACCAGCACTTGCACACAGAGttctaacagcactttacacttcaccccatcagcaatgaaagacaaacgtcttcaaggtagagcacagcatgccaaggacaacaactcccattgccgcttgtgtcttacagtacctctagatccagatggagagacctcctttttgaaatacaaaaggattgcatgttgaggtttcgtatttgagggacgagaGATGGTGGTGCAGGAGAACT	http://chickrh.toulouse.inra.fr
FLNC1	CCGCCATACTTGATGGAGAT	TCCGGTGAGTACCAACGAGT	222	6.3	45.7	chrUn_NT_470901v1:3279+3500	chrUn_NT_473111v1:289+509	CCGCCATACTTGATGGAGATgaggtagttgccgggggccatgggggtgtaggtgatgcggtggccctcggcgcactccacgcagtccaacgtcaccttggaggggccgtcaatggtgaccgacagcgccccggcgccggcgttggccgtcttcaccacgaactccgagcgcacccctgtggggcaccgcgggcaccgttggtACTCGTTGGTACTCACCGGA	this study
SND1	ATGCACCGAGAGCACACC	TCGTAGTGGGAGGACCTCTG	216	12.3	84.2	chrUn_NT_469977v1:6805+7020		ATGCACCGAGAGCACACCgtcgcctcttctctgctgcaccgcgggcgcgttttgggtgctgcaccccccccataacccctcccccccccccccccctaattttgctttgctttgctttttgctttgcagcaacatcgctgaggcgttggtgagcaaaggtttggccaccgtcatccgctaccggcaggacgacgacCAGAGGTCCTCCCACTACGA	this study
mir129	CTTTCCCTCTCGGGCCTTT	CTTTTTGGGGTAAGGGCTTC	75	13.6	93.5	chrUn_NT_474180v1:2328+2402	chrUn_NT_472636v1:1742-1816	CTTTCCCTCTCGGGCCTTTttgcggtctgggcttgctgtgccccacagctctcagGAAGCCCTTACCCCAAAAAG	this study
RBM28	CGCCTGTTACGCATCGAC	TCCCTTGCCAGGTAAAGGTTTC	110	16.1	93.5	no hit		CGCCTGTTACGCATCGACgccgccgtcagccgtgaggaggcccggaagctgcgcggccgcgggacccccaaaacggggggggggacccgaaacCTTTACCTGGCAAGGGA	Pitel et al, 2010
LEP1	AGAGCAACGATTGAGGCGATT	AGCAGCTCCTTCAACTCAGG	210	12.5	102.3	no hit		AGAGCAACGATTGAGGCGATTccaacgcctactgcaggctttgccccccacccctctactgctgcagctgcgaagcgacctggataacctttgcagtttgctgcaagccatggcggtgctgaagggctgcggggacccccccggaccgggaccccccccttatgagcatcgcgaccccccccaattggagCCTGAGTTGAAGGAGCTGCT	this study
LEP2	GGCGATTCCAACGCCTACT	CCGCCATGGCTTGCA	102	12.5	102.3	no hit		GGCGATTCCAACGCCTACTgcaggctttgccccccacccctctactgctgcagctgcgaagcgacctggataacctttgcagtttgcTGCAAGCCATGGCGG	this study
LRRC4	TCTCCCTGATCGAACGCAA	TCGACCAGGAAGCGTAAG	121	10.7	117.1	chrUn_NT_469919v1:2033+2153	chrUn_NT_471199v1:1049+1169, chrUn_NT_470859v1:1922+2044	TCTCCCTGATCGAACGCAAcgccttcgacgaactcacctccctggtcgagctcaacctggcccacaacaacctcacctctctcccccacgacctcttcgccccCTTACGCTTCCTGGTCGA	Pitel et al, 2010
SEQ0559	TCCACTCCTGAGATGTCCG	CACCTCACGCTGCAAAG	137	17.5	142	chr1:487706+487842		TCCACTCCTGAGATGTCCGggtcccctggtgattaccactgcgatgcctgcctcgtcacacacagatttacagagatgatgcgacctccagtcagcaagttttcccttccttctgcctcgCTTTGCAGCGTGAGGTG	Pitel et al, 2010
SEQ0560	AGATAGCTCCATGAGTTTGGT	GATGTGCTTCACTTCATTCTTTC	104	13.2	145.9	chr1:505558+505661		AGATAGCTCCATGAGTTTGGTtcttcccttttggaatgatgcacttgcctgtcctttggcaaatagcatagcataacttctGAAAGAATGAAGTGAAGCACATC	Pitel et al, 2010
SEQ2001	CATGCAGGTGATGTTTCCAC	TGCTGTGTCTGCTGATCCTC	395	19.6	145.9	chr1:815250+815644		CATGCAGGTGATGTTTCCACcaacctgttgctgttagagaaagctactaggatgtgcacacctgtaggctgatgtgagctggttgggtggggatgaatgtctggaaatggtaattgggagtcattttctacttggtggcctcattcccttaatgaagataacttgaaaggtagagaaacagattcaattgagaaatttgccgtttcccgtggccagaggagctcgttatgtgtctgtacacagaaatgtaatagctcagggtgatttctgaatcactccttgtgatctgggcaggtgtcatggacccaagcattgaggactatcgtgaagaactgctacaagcagcatgggcgcgaggacctgctctacgcatttGAGGATCAGCAGACACAGCA	this study
ARF5	TGGAGGGGGTCTTCATGG	GCTCAGGGGTCAGACTGC	258	13.6	158.7	chrUn_NT_ 475614		TGGAGGGGGTCTTCATGGagtcatagaatggtttgggatggagggcaccttcatggagtcaatagaacgtctggggttggaaaggaccttcatggagtcatagaatggtttggtttggaggggacctttgtaggatcacagaatcatttgagttggaagggaccttcataggaccatagaatggtttgggttgccccttgtccatggggctcggtgacctctgagctcccagcccagtctGCAGTCTGACCCCTGAGC	this study
SEQ0462	GTTACAAAGCACTCCTACTTGAA	GGAAATCTTCAAAACCATACAG	396	8.8	167.5	chr1:587757-588152		GTTACAAAGCACTCCTACTTGAAacctgcctctgtacgtggccatttgttctcaggacactcctcagtcccgaagcttttcttcccttgataagtttagggagcaggtggattcctcatggtctgttttgcaaagcaaaggaagtcacctggtaacctagaggtgaattactggaaatctgagcatcagctcagctgttaccctgggctggagtcggccattccccagttgatttcctgcttcaccttcacttgttcctctcggagctccctcagatgatgacagtgtgcccgagaccctgcacgcactcagagcattcttacctgcagggggatgtgttcaggagctctattctgaccacgcagcctaagcacCTGTATGGTTTTGAAGATTTCC	Pitel et al, 2010
SEQ0558	AACTCTTCTTGCTGCCATAAC	CACAGCACCTTTGCTCTCAG	125	6.8	191.5	chr1:661394-661518		AACTCTTCTTGCTGCCATAACccacccacccacccacccgcagggatgctttgttcacgtcgccaaaaaacaaggccgcctttaccaaagttgggaggtttattgCTGAGAGCAAAGGTGCTGTG	Pitel et al, 2010
SEQ0170	TTCAGGCAGCACAAGTTCAG	AGCATTTCCACCAGATCGAC	388	end	223.1	chr1:1123331+1123718		TTCAGGCAGCACAAGTTCAGgaagcacttctgaacttcacactcagcagcttatttactcagtaacattgactaaaatcctttctctacaaggaaaacgaagccagagaagaaaactcacgcactggcagcactgagaacttgttcagcagtttggtttcctgtttgtagtgtttggtttggatctttttctagccagtcatacttgtgttaataggattttgttccccacttaaaaccactccttaacatttgggtcaaatgaggctttcataaacagatttgttttcctttctggtctcaggggcaaatgtgaatgctgctaaactccacgagacggccctccaccatgcagcaaaagtgaagaacGTCGATCTGGTGGAAATGCT	Morisson et al,2005, GSE, 37(2): 229-251
*2 points LOD score with the closest proximal marker
