# Supplementary material for: Mapping of leptin and its syntenic genes to chicken chromosome 1p
Source: BMC Genet. 2017 Aug 9;18:77. doi: 10.1186/s12863-017-0543-1 (PMC5550943; doi:10.1186/s12863-017-0543-1)
Supplement: Supplementary file 2 — Characterization of RBM28. Figure S1. cDNA and predicted protein sequences of RBM28. Table S2. RBM28 Exons in chicken alligator and human. (XLSX 13 kb) [file 12863_2017_543_MOESM2_ESM.xlsx]

## Sheet: Figure S1
Figure S1. cDNa and predicted amino acid sequence of RBM28
A Chicken RBM28 complete cDNA (initiation and stop codons are underlined)
CCCATATATAGAATGGGACCCCCATTGCCCCCCCTTTGCACCCCCATTCTCCCCTCCGTAGTCCTCCACGCCTCACGGGGGCGCTGTCTCCTTCC
CCTCCTCTTACGTCACATCCTGCCTCACTTCCGGCGCACCGCGCGGAGCCAACATGGCGGCGGGCAGGAGGAAGGCAACGAACGGAGCCCGGTTA
AAACGCGGCCGCGGCTCCGGGAAGGCTGCCGCCCCCACCCCCCCCGCAAAGCCCCCCAAGACGGGCAGCGCTGCCCCCCAGAAGCCCCCCAGTTT
GGGTACTGCCCCCCCCCCGCCCCCCCCCGGCGCTCCCCCCAGCACCGCCCGCCGCCTCTCCAAGAAGGCGCGTCTCATTGTGCGCAACCTCAGCT
TCAAGTGCACGGTTCCTGAGCTGCGCTCTCTCTTCTCCCCCTACGGCTCCGTGCTGGAGGTCAACGTCCCCAAGAAGCCGGACGGCCACGTTCGT
GGCTTTGCCTTCATCCAATTCCGCACCGTCCCGGAGGCGGCCAAAGCTCTGCGTGCCCTCAACATGGCGGAGGTGCAAGGGCGCCCCGTGGCCGT
GGATTGGGCTGTGGCCAAGGATAAATACCAGGCGTTGCAGCGTGCTGGAAGTGAGGCGGAGGGAACAGGAAATGAGGAGGAGAAGGAGGAAGAGA
GCACTGGGGGGGTGACGGGCGGTGAGGAAGAGGAGGAGGAAGAAGAGGAGGAAGAGGAAGTGGAGGAGGAGGAAGAAGAGGAGGAAGGAGGCAAA
GCAGCCAGCGACGACAGCGGTGTGGAGGAGGAGAGCTCGGATGGGGAGGAAGAGGAAGAGGAAGACAAAGAGGAAGAGGAAGAGGAAGAGGAAGA
AGAGGAGGAAGGTCGTCCCCCCCCCAAGAAGCAGCGCCCATCCGACGTGGACGAAGGCAGGACGGTCTTCATCAGAAACCTCTCCTTTGAGACGG
ATGAAGAGGCGTTGGGCTCTGTGCTGCAGCGCTTTGGGGAGCTGTGCTACGTCCGCCTGGTGCTGCACCCCGAAACTGAGCACTCCAAAGGCTGC
GCCTTCGCTCAGTTCCGCAGCCGGGAGGCGGCCCAGGAATGCCTGCGGGCGGCGCAGGGGGATGGAGAGGTTGGGGGGCTGCGCGTGGACGGCCG
CCTGTTACGCATCGACGCCGCCGTCAGCCGTGAGGAGGCCCGGAAGCTGCGCGGCCGCGGGACCCCCAAAACGGGGGGGGGGACCCGAAACCTTT
ACCTGGCAAGGGAGGGCTTGATCCGCGCTGGGACGAAGGCGGCGGAGGGCGTCAGTGAGAGCGATATGGCCAAGAGGGCGCGGTTTGAGGAGCAG
AAGCGGCGCCGCCTGCAGTGCCCTCACGTGTCGGTGTCGCGCACGCGGCTGTGTGTGCACAACCTGCCCAAGGCGCTGCGCAGCGCTCAGCTGCG
ACGGCTGCTCATGGCTGCCGCCGGGCCCGGCGCGCGCATCACCGAGTGCCGTGTGATGCGCTCCCTGCACGGCCGCGGCCCATCGTTGGGTTTCG
CCTTCGCGCAGTTCCAGGAGCACCGCCACGCGCTGAGCGCCCTGCGGGGCACCAACAACAACCCGCGGCTCTTCGGGCCCCACAAGAGGCCCATC
GTTGAGTTCTCCCTGGAGGACCTCCGCAAACTGCGCCTGAAGGAGCAGCGCATGGAGCGCAGCCGGTTGAAGCAGCAGCAGCAACAGAAGGACCC
AAAGGAATCGCCGCCGCCGCCGCCCCCCCCTCAACAACCGCCCCCCCCCATCGCCGCCTCCCGACCCCCCCTCCCGACAACAGCATCCCAGACGC
CCCCCCCCACCCCTTCCTGGGCCGGCTTCTGCACGGGGGGGCAACGACCGGACCCCCCCCCCGGCAGCACCCGCAGCCCCCGAGTGCTGCCCCTG
CCCTCCCACCGCGGCCCCAAAATCAGGAAACGTGACCGAGGAAAAGTGCCCCCCCCGCCCCCCCCCGCGCGCCCCAAAGCCAAAACTTCACGTAG
GAAAGGGCGGCCCCCCCCACAGGCGCCCCCCCCCCGGCGGCCGCCCCGCGCTGAGGCCCACCTGGCCCAGCTGGTGGAGCGCTACCGACAGCGCA
TCCTGGGGGGGGGGCGCGGGGGGGGGCAGCGACCCCCCCTCACCAGCAAATGGTTCCAGGACTGAACCCCCCCCC
2007 bp's ATG-TAA 69% GC
B Chicken ggRBM28 predicted protein sequence
MAAGRRKATNGARLKRGRGSGKAAAPTPPAKPPKTGSAAPQKPPSLGTAPPPPPPGAPPSTARRLSKKARLIVRNLSFKCTVPELRSLFSPYGSVLE
VNVPKKPDGHVRGFAFIQFRTVPEAAKALRALNMAEVQGRPVAVDWAVAKDKYQALQRAGSEAEGTGNEEEKEEESTGGVTGGEEEEEEEEEEEEVE
EEEEEEEGGKAASDDSGVEEESSDGEEEEEEDKEEEEEEEEEEEEGRPPPKKQRPSDVDEGRTVFIRNLSFETDEEALGSVLQRFGELCYVRLVLHP
ETEHSKGCAFAQFRSREAAQECLRAAQGDGEVGGLRVDGRLLRIDAAVSREEARKLRGRGTPKTGGGTRNLYLAREGLIRAGTKAAEGVSESDMAKR
ARFEEQKRRRLQCPHVSVSRTRLCVHNLPKALRSAQLRRLLMAAAGPGARITECRVMRSLHGRGPSLGFAFAQFQEHRHALSALRGTNNNPRLFGPH
KRPIVEFSLEDLRKLRLKEQRMERSRLKQQQQQKDPKESPPPPPPPQQPPPPIAASRPPLPTTASQTPPPTPSWAGFCTGGQRPDPPPGSTRSPRVL
PLPSHRGPKIRKRDRGKVPPPPPPARPKAKTSRRKGRPPPQAPPPRRPPRAEAHLAQLVERYRQRILGGGRGGGQRPPLTSKWFQD-

## Sheet: Table S2
Table S2. RBM28 Exones in chicken aligator and human
Ex#	Chicken	Aligator XP_006033669	Human NP_060547
1	MAAGRRKATNGARLKRGRGSGK	MAAFPVGPVWPTDAGEGGVS	MAGLTLFVGRLPPSARSEQLEELFSQVGPVKQCFVVTEK
			GSKACRGFGYVTFSMLEDVQRALKEITTFEGCKINVTVAKKKLRNKTKEKGKN
2	AAAPTPPAKPPKTGSAAPQKPPSLGTAPPPPPPGAPPSTARRLSKKARLIVRNLSFK	DAAQAPPEEKPAKVRKPKAKGKKARLIVRNLSFK	ENSECPKKEPKAKKAKVADKKARLIIRNLSFK
3	CTVPELRSLFSPYGSVLEVNVPKKP	CSEDDLRALFSAFGTVLEVNIPRKP	CSEDDLKTVFAQFGAVLEVNIPRKP
4	DGHVRGFAFIQFRTVPEAAKALRALNMAEVQ	DGKMRGFGFVQLRTVLEAGKALKATNMTQIK	DGKMRGFGFVQFKNLLEAGKALKGMNMKEIK
5	GRPVAVDWAVAKDKYQALQRA	GRPVAVDWAVGREKYRATQAVAPPP	GRTVAVDWAVAKDKYKDTQSVSAI
6	GSEAEGTGNEEEKEEES	GSLEVKASMAPGQEGGSEDASEEEEEEDEDEAANPEQSPSTQGQ
7	TGGVTGGEEEEEEEEEEEEVEEEEEEEEGGKAASDDSGVEEESSDGEEEEEEDKEEEEEEEEEEEE	LAQADSSEEDEDKGSDGSTLEEEEEEEEDSEDEE	GEEKSHESKHQESVKKKGREEEDMEEEENDDDDDDDDEEDGVFDDEDEEEENIESKVTKPVQIQKR
8	GRPPPKKQRPSDVDEGRTVFIR	GDTTTKKGKKGRKLPSDVAEGKTVFIR	AVQVSNKKKRKLPSDVNEGKTVFIR
9	NLSFETDEEALGSVLQRFGELCYVRLVLHPETEHSK	NLSFDTEEEDLGALLEPFGELQYVRLVLHPDTEHSK	NLSFDSEEEELGELLQQFGELKYVRIVLHPDTEHSK
10	GCAFAQFRSREAAQECLRAAQGDGE	GCAFAQFLTQEAAQKCLQAAQDESE	GCAFAQFMTQEAAQKCLLAASPENE
11	VGGLRVDGRLLRIDAAVSREEARKLRGRGTPKTGGGTRNLYLAREG	AGGLRLDGRRLRVDLAVTREEAQKLREQKVKKPTGTRNLYLAREG	AGGLKLDGRQLKVDLAVTRDEAAKLQTTKVKKPTGTRNLYLAREG
12	LIRAGTKAAEGVSESDMAKRAR	LIRAGTKAAEGVSDT DLAKRAR	LIRAGTKAAEGVSAADMAKRER
13	FEEQKRRRLQCPHVSVSRTRLCVHNLPKALRSAQLRRLLMAAAGPGARITE	FTELKYQKLKDQNIFVSCTRLCLHNLPKALDDQELRRLLLQAAGGGRGVRLKE	FELLKHQKLKDQNIFVSRTRLCLHNLPKAVDDKQLRKLLLSATSGEKGVRIKE
14	CRVMRSLHGRGPSLGFAFAQFQEHRHALSALRGTNNNPRLFGPHK	CRVMRDLKARTGQGRAPSLGYAFAEFTEHEHALAALRHTNNNPQLFGPNK	CRVMRDLKGVHGNMKGQSLGYAFAEFQEHEHALKALRLINNNPEIFGPLK
15	RPIVEFSLEDLRKLRLKEQRMERSR	RPIVEFSLEDRRKLKLKEQRTQRSL	RPIVEFSLEDRRKLKMKELRIQRSL
16	LKQQQQQKDPKESPPPPPPPQQP	QKLQQQQQAAKAAGPAAPPHSPQGHKGRRRQAEVPTAGQPAPPGQKKPTKGPRGQKGTGGLEAAASWSGFQTKAEVEQVELPDGRKRRKVLALPSHRGPKIR	QKMRSKPATGEPQKGQPEPAKDQQQKAAQHHTEEQSKVPPEQKRKAGSTSWTGFQTKAEVEQVELPDGKKRRKVLALPSHRGPKIR
17	PPPIAASRPPLPTTASQTPPPTPSWAGFCTGGQRPDPPPGSTRSPRVLPLPSHRGPKIR
18	KRDRGKVPPPPPPARPKAKTSRRKGRPPPQ	KRDKGKTKLPPAKKPKAKAGPRPLEKPKVVAAKQ	LRDKGKVKPVHPKKPKPQINQWKQEKQQLSSEQ
19	APPPRRPPRAEAHLAQLVERYRQRILGGGRGGGQRPPLTSKWFQD*	QAAGKQRRPAGGQAEARFEQLVEQYKRKILGGPRGTPKRSKWFES*	VSRKKAKGNKTETRFNQLVEQYKQKLLGPSKGAPLAKRSKWFDS*
